# Supplementary material for: A New Pencil‐Tailed Tree Mouse Chiropodomys wandingensis sp. nov. (Rodentia: Muridae) From Yunnan, China
Source: Ecol Evol. 2026 Jul 20;16(7):e73991. doi: 10.1002/ece3.73991 (PMC13384775; doi:10.1002/ece3.73991)
Supplement: Supplementary file 1 — File S1: The K2P genetic distances calculated based on the Cyt b gene. [file ECE3-16-e73991-s001.xlsx]

## Sheet: K2P distance (%)
		1	2	3	4	5	6	7	8	9	10	11	12	13	14	15	16	17	18	19	20	21	22	23	24	25	26	27	28	29	30	31	32	33	34
1	KIZ20220150 Chiropodomys wandingensis sp. nov.
2	KJ607274 Chiropodomys gliroides	11.2554
3	KJ772296 Chiropodomys gliroides Vietnam N	12.4432	6.85545
4	KJ772317 Chiropodomys gliroides Vietnam S	12.5126	11.8967	13.3773
5	KJ772299 Chiropodomys gliroides Laos	12.5899	4.22711	8.00562	11.3635
6	KJ772312 Chiropodomys gliroides Vietnam S	12.6369	11.747	13.2743	0.355616	11.5891
7	KJ772316 Chiropodomys gliroides Vietnam S	12.6369	11.4218	13.6149	0.803648	11.4801	0.445239
8	KJ772321 Chiropodomys gliroides Vietnam S	12.6369	11.747	13.5011	0.534347	11.808	0.17762	0.445239
9	KJ772309 Chiropodomys gliroides Vietnam S	12.6492	12.0603	13.3773	0.355873	11.3635	0.534347	0.983991	0.71372
10	KIZ20250092 Chiropodomys jingdongensis	12.6925	6.98808	3.66612	13.1162	7.36794	13.238	13.577	13.4638	13.1162
11	KJ772300 Chiropodomys gliroides Vietnam Cent.	12.7259	5.23289	7.69035	11.5732	5.38533	11.7997	11.6903	12.0192	11.7915	7.36261
12	KJ772307 Chiropodomys gliroides Vietnam S	12.7737	11.9104	13.5011	0.534347	11.808	0.17762	0.445239	0.17762	0.71372	13.4638	11.7997
13	KJ772310 Chiropodomys gliroides Vietnam S	12.7737	11.9104	13.3876	0.444902	11.6984	0.0887312	0.534764	0.266667	0.623953	13.1255	11.9093	0.266667
14	KJ772311 Chiropodomys gliroides Vietnam S	12.7737	11.9104	13.4907	0.623574	11.9093	0.266489	0.71372	0.444902	0.803108	13.4541	12.0108	0.444902	0.355616
15	KJ772313 Chiropodomys gliroides Vietnam S	12.7737	11.4218	13.5011	0.893738	11.3713	0.534764	0.0887312	0.534764	1.07441	13.4638	11.5811	0.534764	0.624451	0.803648
16	KJ772314 Chiropodomys gliroides Vietnam S	12.7737	12.2388	13.6149	0.623953	11.9177	0.266667	0.714298	0.445239	0.803648	13.577	12.1294	0.445239	0.355873	0.534347	0.804307
17	KJ772315 Chiropodomys gliroides Vietnam S	12.7737	11.5841	13.7289	0.71372	11.5891	0.355873	0.0887312	0.355873	0.893738	13.6905	11.7997	0.355873	0.445239	0.623953	0.17762	0.624451
18	KJ772308 Chiropodomys gliroides Vietnam S	12.7862	11.7335	13.6043	0.355873	11.3635	0.534347	0.803648	0.71372	0.534764	13.3412	11.5732	0.71372	0.623953	0.623574	0.893738	0.803648	0.71372
19	KJ772303 Chiropodomys gliroides Vietnam S	13.0358	9.54535	10.2471	12.9263	10.5858	12.8239	13.0486	13.0486	12.8142	11.4067	11.5396	13.0486	12.9361	13.1513	12.9361	12.9361	13.1614	13.0387
20	KJ772302 Chiropodomys gliroides Vietnam S	13.1735	9.54535	10.2471	13.1513	10.8023	13.0486	13.2743	13.2743	13.0387	11.8453	11.7597	13.2743	13.1614	13.3773	13.1614	13.1614	13.3876	13.2642	0.355873
21	KJ772304 Chiropodomys gliroides Vietnam S	13.1735	9.38885	10.2471	12.9263	10.5858	12.8239	13.0486	13.0486	12.8142	11.6255	11.5396	13.0486	12.9361	13.1513	12.9361	12.9361	13.1614	13.0387	0.17762	0.17762
22	KJ772306 Chiropodomys gliroides Vietnam S	13.1735	9.38885	10.2471	12.9263	10.8023	12.8239	13.0486	13.0486	12.8142	11.8453	11.7597	13.0486	12.9361	13.1513	13.1614	12.9361	13.1614	13.0387	0.355873	0.17762	0.17762
23	KJ772301 Chiropodomys gliroides Vietnam Cent.	13.2739	5.52402	8.30955	12.0108	5.39345	12.2397	12.1294	12.4612	12.0108	7.56607	2.91545	12.2397	12.3503	12.4523	12.0192	12.5723	12.2397	12.0108	11.87	12.314	12.0915	12.314
24	KJ772305 Chiropodomys gliroides Vietnam S	13.3116	9.38885	10.1402	13.0387	10.6939	12.9361	13.1614	13.1614	12.9263	11.7353	11.6495	13.1614	13.0486	13.2642	13.0486	13.0486	13.2743	13.1513	0.266667	0.0887312	0.0887312	0.0887312	12.2026
25	KJ772293 Chiropodomys gliroides Vietnam N	13.3755	7.13823	3.67161	13.8111	7.37775	13.9359	14.0505	13.9359	13.8111	1.71087	7.16898	13.9359	13.8217	14.1544	14.1653	14.2804	14.1653	14.0397	11.8607	11.8607	11.8607	11.6405	7.5759	11.7505
26	EU349740 Chiropodomys gliroides	13.5133	6.9967	5.31745	12.1468	8.09571	12.0452	12.3775	12.2665	12.1468	6.33879	8.19255	12.0452	12.1557	12.2574	12.4887	12.3775	12.4887	12.3683	10.8771	10.8771	10.8771	10.6611	8.81691	10.769	5.5051
27	KY753963 Chiropodomys gliroides Vietnam N	13.5133	6.9967	5.31745	12.1468	8.09571	12.0452	12.3775	12.2665	12.1468	6.33879	8.19255	12.0452	12.1557	12.2574	12.4887	12.3775	12.4887	12.3683	10.8771	10.8771	10.8771	10.6611	8.81691	10.769	5.5051	0
28	KJ772294 Chiropodomys gliroides Vietnam N	13.6514	6.98808	3.76694	12.7953	7.47968	12.9167	13.2541	13.1414	12.7953	1.80253	7.06776	13.1414	12.8047	13.1316	13.3671	13.2541	13.3671	13.0193	11.7505	11.7505	11.7505	11.5307	7.47385	11.6405	0.804307	5.60382	5.60382
29	KJ772297 Chiropodomys gliroides Vietnam N	13.6514	7.43989	3.67161	14.0397	7.58183	14.1653	14.2804	14.1653	14.0397	1.89436	7.16898	14.1653	14.0505	14.3845	14.3957	14.5113	14.3957	14.2693	12.082	12.082	12.082	11.8607	7.7806	11.9712	0.17762	5.70273	5.70273	0.984812
30	KJ772298 Chiropodomys gliroides Vietnam N	13.6514	6.68913	3.76694	12.7953	7.27602	12.9167	13.2541	13.1414	12.7953	1.80253	6.86594	13.1414	12.8047	13.1316	13.3671	13.2541	13.3671	13.0193	11.5307	11.5307	11.5307	11.3119	7.2704	11.4212	0.984812	5.40658	5.40658	0.17762	1.16597
31	KJ772295 Chiropodomys gliroides Vietnam N	13.7899	7.13823	3.95814	12.5723	7.47968	12.6929	13.0289	12.9167	12.5723	1.98635	7.2704	12.9167	12.5815	12.9071	13.1414	13.0289	13.1414	12.7953	11.9712	11.9712	11.9712	11.7505	7.67815	11.8607	0.984812	5.60382	5.60382	0.17762	1.16597	0.355873
32	KJ772318 Chiropodomys gliroides Vietnam S	14.1073	11.2349	11.9263	6.08035	11.7997	6.28456	6.58516	6.48476	6.17986	12.7806	11.7915	6.48476	6.38456	6.47956	6.48476	6.58516	6.68576	6.27956	13.2249	13.4504	13.2249	13.4504	12.1209	13.3375	13.3571	12.3683	12.3683	13.0193	13.5836	13.0193	12.7953
33	KJ772320 Chiropodomys gliroides Vietnam S	14.2475	11.2349	11.9263	6.17986	11.9093	6.18476	6.48476	6.38456	6.27956	12.7806	11.9011	6.38456	6.28456	6.37946	6.38456	6.48476	6.58516	6.37946	13.3375	13.5635	13.3375	13.5635	12.2311	13.4504	13.3571	12.3683	12.3683	13.0193	13.5836	13.0193	12.7953	0.0887312
34	KJ772319 Chiropodomys gliroides Vietnam S	14.2612	11.0863	12.0452	6.18476	11.808	6.18979	6.49009	6.38979	6.28456	12.6781	12.0192	6.38979	6.28969	6.38456	6.38979	6.49009	6.59059	6.38456	13.122	13.3472	13.122	13.3472	12.3503	13.2345	13.2541	12.7119	12.7119	12.9167	13.4804	12.9167	12.6929	0.623953	0.534347
35	PV592398 Chiropodomys calamianensis	14.6335	13.3176	14.0617	14.699	13.3041	14.8191	14.9497	14.8191	14.569	14.1714	12.799	14.9497	14.6889	14.9497	14.8191	14.9497	14.8191	14.4393	14.6693	14.9294	14.6693	14.9294	13.195	14.7992	14.9497	15.7634	15.7634	14.4295	14.9497	14.1714	14.3003	15.2118	15.3434	15.0912
